# Supplementary material for: Capsaicin acts as a novel NRF2 agonist to suppress ethanol induced gastric mucosa oxidative damage by directly disrupting the KEAP1-NRF2 interaction
Source: eLife. 2026 Jun 9;13:RP97632. doi: 10.7554/eLife.97632 (PMC13249423; doi:10.7554/eLife.97632)
Supplement: Figure 1—source data 2. [file elife-97632-fig1-data2.zip]

Archive with 8 entries (7 files):
- Figure 1-source data 2/
- Figure 1-source data 2/Figure-1i HO-1.tif
- Figure 1-source data 2/Figure-1i NRF2 GAPDH.tif
- Figure 1-source data 2/Figure-1j GAPDH.tif
- Figure 1-source data 2/Figure-1j GSS.tif
- Figure 1-source data 2/Figure-1j Trx.tif
- Figure 1-source data 2/Figure-1l HO-1.tif
- Figure 1-source data 2/Figure-1l NRF2 GAPDH.tif
