# Supplementary material for: Capsaicin acts as a novel NRF2 agonist to suppress ethanol induced gastric mucosa oxidative damage by directly disrupting the KEAP1-NRF2 interaction
Source: eLife. 2026 Jun 9;13:RP97632. doi: 10.7554/eLife.97632 (PMC13249423; doi:10.7554/eLife.97632)
Supplement: Figure 2—source data 2. [file elife-97632-fig2-data2.zip]

Archive with 11 entries (10 files):
- Figure 2-source data 2/
- Figure 2-source data 2/Figure-2c GAPDH.tif
- Figure 2-source data 2/Figure-2c Histone H3.tif
- Figure 2-source data 2/Figure-2c NRF2.tif
- Figure 2-source data 2/Figure-2e GAPDH.tif
- Figure 2-source data 2/Figure-2e NRF2.tif
- Figure 2-source data 2/Figure-2f ACTB.tif
- Figure 2-source data 2/Figure-2f NRF2.tif
- Figure 2-source data 2/Figure-2g GAPDH.tif
- Figure 2-source data 2/Figure-2g HA.tif
- Figure 2-source data 2/Figure-2g Myc.tif
