# Supplementary material for: Capsaicin acts as a novel NRF2 agonist to suppress ethanol induced gastric mucosa oxidative damage by directly disrupting the KEAP1-NRF2 interaction
Source: eLife. 2026 Jun 9;13:RP97632. doi: 10.7554/eLife.97632 (PMC13249423; doi:10.7554/eLife.97632)
Supplement: Figure 3—source data 2. [file elife-97632-fig3-data2.zip]

Archive with 12 entries (11 files):
- Figure 3-source data 2/
- Figure 3-source data 2/Figure-3b GAPDH.tif
- Figure 3-source data 2/Figure-3b KEAP1.tif
- Figure 3-source data 2/Figure-3e FLAG.tif
- Figure 3-source data 2/Figure-3e GAPDH.tif
- Figure 3-source data 2/Figure-3e NRF2.tif
- Figure 3-source data 2/Figure-3h ACTB.tif
- Figure 3-source data 2/Figure-3h HO-1.tif
- Figure 3-source data 2/Figure-3h NRF2.tif
- Figure 3-source data 2/Figure-3j ACTB.tif
- Figure 3-source data 2/Figure-3j HO-1.tif
- Figure 3-source data 2/Figure-3j NRF2.tif
