# Supplementary material for: Capsaicin acts as a novel NRF2 agonist to suppress ethanol induced gastric mucosa oxidative damage by directly disrupting the KEAP1-NRF2 interaction
Source: eLife. 2026 Jun 9;13:RP97632. doi: 10.7554/eLife.97632 (PMC13249423; doi:10.7554/eLife.97632)
Supplement: Figure 3—figure supplement 1—source data 2. [file elife-97632-fig3-figsupp1-data2.zip]

Archive with 7 entries (6 files):
- Figure 3-figure supplement 1-source data 2/
- Figure 3-figure supplement 1-source data 2/Figure3-figure supplement 1a ACTB.tif
- Figure 3-figure supplement 1-source data 2/Figure3-figure supplement 1a KEAP1.tif
- Figure 3-figure supplement 1-source data 2/Figure3-figure supplement 1c DPP3.tif
- Figure 3-figure supplement 1-source data 2/Figure3-figure supplement 1c GAPDH.tif
- Figure 3-figure supplement 1-source data 2/Figure3-figure supplement 1g ACTB.tif
- Figure 3-figure supplement 1-source data 2/Figure3-figure supplement 1g NRF2.tif
