# Supplementary material for: Capsaicin acts as a novel NRF2 agonist to suppress ethanol induced gastric mucosa oxidative damage by directly disrupting the KEAP1-NRF2 interaction
Source: eLife. 2026 Jun 9;13:RP97632. doi: 10.7554/eLife.97632 (PMC13249423; doi:10.7554/eLife.97632)
Supplement: Figure 4—source data 2. [file elife-97632-fig4-data2.zip]

Archive with 12 entries (11 files):
- Figure 4-source data 2/
- Figure 4-source data 2/Figure-4a ACTB.tif
- Figure 4-source data 2/Figure-4a KEAP1.tif
- Figure 4-source data 2/Figure-4d ACTB.tif
- Figure 4-source data 2/Figure-4d NRF2.tif
- Figure 4-source data 2/Figure-4f IP NRF2 FLAG.tif
- Figure 4-source data 2/Figure-4f Supernatant ACTB.tif
- Figure 4-source data 2/Figure-4f Supernatant NRF2.tif
- Figure 4-source data 2/Figure-4g Input NRF2.tif
- Figure 4-source data 2/Figure-4g Input Strep.tif
- Figure 4-source data 2/Figure-4g IP NRF2.tif
- Figure 4-source data 2/Figure-4g IP Strep.tif
