# Supplementary material for: Capsaicin acts as a novel NRF2 agonist to suppress ethanol induced gastric mucosa oxidative damage by directly disrupting the KEAP1-NRF2 interaction
Source: eLife. 2026 Jun 9;13:RP97632. doi: 10.7554/eLife.97632 (PMC13249423; doi:10.7554/eLife.97632)
Supplement: Figure 5—source data 2. [file elife-97632-fig5-data2.zip]

Archive with 6 entries (5 files):
- Figure 5-source data 2/
- Figure 5-source data 2/Figure-5c Cell lysate ACTB.tif
- Figure 5-source data 2/Figure-5c Cell lysate Flag.tif
- Figure 5-source data 2/Figure-5c Cell lysate HA.tif
- Figure 5-source data 2/Figure-5c IP Flag.tif
- Figure 5-source data 2/Figure-5c IP HA.tif
