# Supplementary material for: Capsaicin acts as a novel NRF2 agonist to suppress ethanol induced gastric mucosa oxidative damage by directly disrupting the KEAP1-NRF2 interaction
Source: eLife. 2026 Jun 9;13:RP97632. doi: 10.7554/eLife.97632 (PMC13249423; doi:10.7554/eLife.97632)
Supplement: Figure 8—figure supplement 1—source data 1. [file elife-97632-fig8-figsupp1-data1.zip]

Archive with 1 entries (1 files):
- Figure 8-figure supplement 1-source data 1.tiff
