# Supplementary material for: Capsaicin acts as a novel NRF2 agonist to suppress ethanol induced gastric mucosa oxidative damage by directly disrupting the KEAP1-NRF2 interaction
Source: eLife. 2026 Jun 9;13:RP97632. doi: 10.7554/eLife.97632 (PMC13249423; doi:10.7554/eLife.97632)
Supplement: Figure 8—figure supplement 1—source data 2. [file elife-97632-fig8-figsupp1-data2.zip]

Archive with 5 entries (4 files):
- Figure 8-figure supplement 1-source data 2/
- Figure 8-figure supplement 1-source data 2/Figure8-figure supplement 1j ACTB.tif
- Figure 8-figure supplement 1-source data 2/Figure8-figure supplement 1j HO-1.tif
- Figure 8-figure supplement 1-source data 2/Figure8-figure supplement 1j Nrf2.tif
- Figure 8-figure supplement 1-source data 2/Figure8-figure supplement 1j Trx.tif
