# Supplementary material for: Capsaicin acts as a novel NRF2 agonist to suppress ethanol induced gastric mucosa oxidative damage by directly disrupting the KEAP1-NRF2 interaction
Source: eLife. 2026 Jun 9;13:RP97632. doi: 10.7554/eLife.97632 (PMC13249423; doi:10.7554/eLife.97632)
Supplement: Source data 1. [file elife-97632-data1.xlsx]

## Sheet: Raw data of Fig
	Figure 1																Figure 2																	Figure 3
	Control				EtOH(E)				CAP (2 μM）+ E				CAP (8 μM）+ E				Figure 2b																	Figure 3a
	Figure 1d																		Control				EtOH(E)				CAP (8 μM）+ E									Control			EtOH(E)			CAP (2 μM）+ E			CAP (8 μM）+ E
Proportion of ROS positive cells (%)	24.6	34.3	23.2		82.4	87.8	79.1		52.5	50.1	73.1		48	42.6	56		Co-localization NRF2 with DAPI (%)		5.71429	7.0922	5.04202		5.94059	6.77966	8.69565		41.7391	55.1181	60					mRNA level (KEAP1)		1.07363	0.981119	0.896577	1.14	0.963023	0.665383	0.618706	0.846683	0.721546	0.868595	0.936249	0.832166
	Figure 1e																Figure 2d																	Figure 3b
																			Control			EtOH(E)			CAP (2 μM）+ E			CAP (8 μM）+ E			CAP (8 μM）					Control			EtOH(E)			CAP (2 μM）+ E			CAP (8 μM）+ E
Relative SOD enzyme activity	3.38	3.96	4.2		9.49	11.76	5.42		20.21	25.21	28		18.78	18.26	18.56				Control			EtOH(E)			CAP (2 μM）+ E			CAP (8 μM）+ E			CAP (8 μM）			Relative exprssion of KEAP1		1	1	1	0.932773	0.960191	0.925839	0.943206	0.986932	0.936453	0.934368	0.970118	0.949892
	Figure 1f																Relative NRF2 content in the nucleus		0.99758	0.995619	1.0068	0.846508	0.743747	1.05117	2.31456	2.35474	2.34031	2.64206	2.71357	2.63755	2.29955	2.32574	2.49948	Figure 3f
																	Figure 2e																			Control			CAP			KEAP1-Flag			KEAP1-Flag + CAP
Relative content of MDA	1	1	1		1.63043	1.6875	1.65306		1.34783	1.3125	1.32653		1.1087	1.125	1.14286				Control			PS341			CAP			PS341 + CAP						Relative NRF2 expresion in IP group (%)		0	0	0	0	0	0	1.36529	1.31655	1.31783	0.618208	0.659556	0.610563
	Figure 1k																Relative expression of NRF2		1	1	1	2.87323	2.68393	2.99918	1.21645	1.17513	1.23692	25.0019	24.3532	26.0978				Figure 3g
mRNA level (TXN)	0.967612	1.12701	0.909093	1.0087	4.82111	3.19117	4.97824	2.29048	9.10228	5.47747	8.16165	0.998845	10.6746	15.9809	20.9782	12.8439	Figure 2h																			Control					EtOH(E)					CAP (2 μM）+ E
mRNA level (HMOX1)	0.943874	0.95705	1.10701	1	0.356156	0.477957	0.52004	0.480371	0.664919	0.503136	0.514791	0.591634	1.74683	1.43044	1.53425	1.68			VR1012				NRF2-HA				NRF2-HA + CAP (32 μM）							Relative cell viability (%)		95.0631	112.624	85.844	103.672	120.255	93.0655	87.2064	68.7014	82.4172	78.748	100.387	116.025	108.018	118.015
mRNA level (NQO1)	1.26795	1.2163	1.25919	1.22	1.44955	1.29004	1.18054	1.28146	1.14606	1.5	1.65433	1.40515	2.39	2.38866	2.16152	2.42918	Relative Ub-K48 expresion (%)		0	0	0		0.565505	0.531055	0.541027		0.480015	0.407746	0.462039							CAP (8 μM）+ E					CAP (32 μM）+ E
	Figure 1m																Figure 2j																			112.607	113.451	139.102	119.536	116.059	133.285	121.015	128.262	118.734	117.756
																			Control			EtOH(E)			CAP (2 μM）+ E			CAP (8 μM）+ E			CAP (8 μM）			Figure 3i
																	Mean Branch Length (μm)		7.98	8.08	7.41	5.29	5.71	5.21	6.24	6.54	5.47	7.1	7.28	9.42	9.06	7.44	7.59			Control					EtOH(E)					CAP (2 μM）+ E
	Control				H2O2(H)				CAP (8 μM）+ H				CAP (32 μM）+ H				Figure 2l																	Relative cell viability (%)		98.2659	102.586	104.828	100.567	93.7524	97.4196	96.3358	93.2328	90.8573	105.199	97.7908	96.1131	93.5297	96.0537
mRNA level (TXN)	1.30586	0.787308	1.18509	0.820742	2.06042	2.07404	2.21911	1.99406	3.83486	2.61477	2.45046	3.07135	4.45595	3.32961	3.03854	3.36623			Control			EtOH(E)			CAP (8 μM）+ E			CCCP (10 μM）								CAP (8 μM）+ E					CAP (32 μM）+ E
mRNA level (HMOX1)	0.78187	1.02456	1.14472	1.09051	2.04002	1.11409	0.678738	1.13466	15.2339	7.47508	9.99208	10.2061	16.731	14.1754	17.3947	14.5988	JC-10 monomers (%)		9	9.5	8.9	22.1	26.1	27.4	17.4	20.8	19.3	30.3	32.8	30.1						95.7567	96.2615	92.7577	92.2083	92.5944	87.7988	94.0345	91.8372	88.9123	91.3918
mRNA level (NQO1)	1.17283	0.852635	0.952638	1.04972	1.04452	0.853368	0.903708	0.791548	2.68384	1.53597	1.74947	1.70602	2.27239	1.74233	1.86562	1.8168
[truncated: 69 more columns]

## Sheet: Raw data of Fig.S
		Figure 1 – figure supplement 1												Figure 1 – figure supplement 2														Figure 2 – figure supplement 1														Figure 3 – figure supplement 1
		Figure 1 – figure supplement 1b												Figure 1 – figure supplement 2e														Figure 2 – figure supplement 1a																Figure 3 – figure supplement 1b
		Control			0.5% EtOH			0.35% EtOH			0.5% EtOH					Control			EtOH(E)			CAP (2 μM）+ E			CAP (8 μM）+ E					Control			EtOH(E)			CAP (2 μM）+ E			CAP (8 μM）+ E					WT			KO
Cell Viability (% of Control)		100	100	100	89.2783	94.0424	94.2887	72.5807	81.8409	82.3695	66.9076	51.4098	66.3785	Total NRF2/GAPDH Expression Fold Chang		1	1.04132	1.05524	0.602872	0.610679	0.605844	1.05374	1.05474	1.052	1.00357	1.02085	1.03293	Relative ATP levels in supernatant (%)		100	100	100	312.065	317.074	308.02	195.994	181.28	187.98	206.716	219.012	212.897	KEAP1/ACTB Expresstion Fold Change		1.46563	1.45959	1.44756	0.169197	0.169855	0.198319
		Figure 1 – figure supplement 1c												Figure 1 – figure supplement 2f														Figure 2 – figure supplement 1b														Figure 3 – figure supplement 1d
		Control			5% EtOH(E)			CAP (2 μM）+ E			CAP (4 μM）+ E					Control			EtOH(E)			CAP (2 μM）+ E			CAP (8 μM）+ E					Control			EtOH(E)			CAP (2 μM）+ E			CAP (8 μM）+ E					293T(WT)
Cell Viability (% of Control)		110.347	101.877	87.7763	66.9076	51.4098	66.3785	78.6962	76.4132	80.5363	86.4709	76.3844	84.533	Total HO-1/GAPDH Expression Fold Chang		1	1	1	1.1161	1.11831	1.0739	2.03241	2.02931	2.07595	1.36267	1.36767	1.37288	Relative ATP levels in cells (%)		100	100	100	92.9572	92.902	93.1276	96.75	97.3423	98.3422	96.387	96.1085	96.2224			Control			EtOH(E)
		CAP (8 μM）+ E			CAP (16 μM）+ E			CAP (32 μM）+ E						Figure 1 – figure supplement 2g														Figure 2 – figure supplement 1c														Relative expression of NRF2		0.577702	0.594886	0.589012	0.648202	0.656517	0.672563
		93.0035	95.114	93.406	81.3184	92.2099	82.7445	78.9032	76.5455	82.342						Control			EtOH(E)			CAP (2 μM）+ E			CAP (8 μM）+ E					Control			EtOH(E)			CAP (2 μM）+ E			CAP (8 μM）+ E					CAP (32 μM）+ E			CAP (32 μM）
		Figure 1 – figure supplement 1d												Total GSS/GAPDH Expression Fold Chang		0.975492	0.911586	0.997849	0.417253	0.402136	0.424975	1.13731	1.15826	1.17474	1.15556	1.15576	1.15613	LA production (% of Control)		1	1	1	2.08333	2.25	2.08333	1.75	1.5	1.58333	1.33333	1.16667	1.25			1.96565	1.92916	1.94442	1.90066	1.80523	1.87234
		Control				20 μM CAP				40 μM CAP				Figure 1 – figure supplement 2h														Figure 2 – figure supplement 1e														Relative expression of HO-1		Control			EtOH(E)
Cell Viability (% of Control)		100.577	99.3464	99.1926	100.884	93.6563	93.8101	95.6555	91.3495	92.7336	91.8108	92.5798	90.7343			Control			EtOH(E)			CAP (2 μM）+ E			CAP (8 μM）+ E					Control			EtOH(E)			CAP (2 μM）+ E			CAP (8 μM）+ E					1.13112	1.18756	1.12094	1.35682	1.40447	1.37458
		80 μM CAP				100 μM CAP				200 μM CAP				TotalTrx/GAPDH Expression Fold Chang		1	1	1	0.490777	0.497717	0.499753	0.843797	0.847915	0.855915	1.04584	1.06292	1.07145	mRNA level of Control		0.993092	0.913831	1.1019	1.52289	0.985357	1.20323	0.823362	0.790314	0.880249	0.727315	0.443074	0.604418			CAP (32 μM）+ E			CAP (32 μM）
		90.8881	90.273	89.6578	90.5805	88.2737	87.9662	89.1965	88.5813	85.198	86.4283	83.1988	85.0442	Figure 1 – figure supplement 2i														Figure 2 – figure supplement 1f																2.14833	2.16791	2.13148	1.88442	1.81242	1.82546
		300 μM CAP				400 μM CAP				500 μM CAP						Control			H2O2(H)			CAP (8 μM）+ H			CAP (32 μM）+ H					Control			EtOH(E)			CAP (2 μM）+ E			CAP (8 μM）+ E			Figure 3 – figure supplement 1e
		57.3626	56.5936	55.9785	54.133	17.0704	17.9931	18.6082	18.3007	12.1492	11.534	11.6878	11.9954	Total NRF2/GAPDH Expression Fold Chang		1	1	1	0.991857	0.988647	1.021	2.86604	2.83974	2.81592	3.24628	3.22807	3.24886	mRNA level of Control		0.897095	1.03049	1.08173	1.42766	1.16019	1.61368	0.787853	0.857704	0.872962	0.594769	0.274899	0.590497			293T(KO)
		Figure 1 – figure supplement 1e												Figure 1 – figure supplement 2j																														Control			EtOH(E)
		Without Capsacin														Control			H2O2(H)			CAP (8 μM）+ H			CAP (32 μM）+ H																	Relative expression of NRF2		1.01259	1.01025	0.964403	1.09657	1.1305	1.13713
Cell Viability (% of Control)		Control			0.5% EtOH			3.5% EtOH			5% EtOH			Total HO-1/GAPDH Expression Fold Chang		1	1	1	1.32138	1.34138	1.33045	2.26972	2.26084	2.26104	1.77729	1.7767	1.77248																	CAP (32 μM）+ E			CAP (32 μM）
		100	100	100	89.2783	94.0424	94.2887	72.5807	81.8409	82.3695	66.9076	51.4098	66.3785																															1.0663	1.1334	1.0968	1.19548	1.25957	1.17006
		With Capsacin (2 μM）																																								Relative expression of HO-1		Control			EtOH(E)
		Control			0.5% EtOH			3.5% EtOH			5% EtOH																																	1.03822	1.08434	1.01499	1.0841	1.13643	1.10063
		100	100	100	96.2872	100.369	104.575	78.0963	97.0043	121.031	78.6962	76.4132	80.5363																															CAP (32 μM）+ E			CAP (32 μM）
		Figure 1 – figure supplement 1f																																										1.04317	1.08745	1.09493	1.16106	1.20465	1.19478
		Without Capsacin																																								Figure 3 – figure supplement 1g
Cell Viability (% of Control)		Control			0.5% EtOH			3.5% EtOH			5% EtOH																															Relative expression of NRF2		Control			EtOH(E)
		100	100	100	89.2783	94.0424	94.2887	72.5807	81.8409	82.3695	66.9076	51.4098	66.3785																															1	1	1	0.915468	0.93808	0.930902
		With Capsacin (8 μM）																																										CAPZ (50 μM) + CAP (32 μM）+ E			CAPZ (25 μM) + E
		Control			0.5% EtOH			3.5% EtOH			5% EtOH																																	1.88429	1.83226	1.87245	0.832944	0.836291	0.832547
		100	100	100	105.096	106.213	112.095	96.7752	92.9954	92.969	93.0035	95.114	93.406
		Figure 1 – figure supplement 1g
		Without Capsacin
Cell Viability (% of Control)		Control			0.5% EtOH			3.5% EtOH			5% EtOH
		100	100	100	89.2783	94.0424	94.2887	72.5807	81.8409	82.3695	66.9076	51.4098	66.3785
		With Capsacin (32 μM）
		Control			0.5% EtOH			3.5% EtOH			5% EtOH
		100	100	100	88.7668	102.775	106.156	102.264	96.5197	101.692	78.9032	76.5455	82.342
[truncated: 30 more columns]
